# Supplementary material for: Immune subtyping for pancreatic cancer with implication in clinical outcomes and improving immunotherapy
Source: Cancer Cell Int. 2021 Feb 26;21:137. doi: 10.1186/s12935-021-01824-z (PMC7908647; doi:10.1186/s12935-021-01824-z)
Supplement: Supplementary file 2 — Additional file 2. The sample details of immune subtypes. [file 12935_2021_1824_MOESM2_ESM.csv]

names	cluster
GSM1527105	C1
GSM1527109	C1
GSM1527111	C1
GSM1527113	C1
GSM1527115	C1
GSM1527117	C1
GSM1527131	C1
GSM1527137	C1
GSM1527139	C1
GSM1527141	C1
GSM1527147	C1
GSM1527151	C1
GSM1527163	C1
GSM1527167	C1
GSM1527177	C1
GSM1527181	C1
GSM1527185	C1
GSM1527196	C1
GSM1527198	C1
GSM1527205	C1
GSM1527215	C1
GSM1527216	C1
GSM1527223	C1
GSM1527225	C1
GSM1527227	C1
GSM1527228	C1
GSM1527232	C1
GSM1527234	C1
GSM711904	C1
GSM711908	C1
GSM711910	C1
GSM711912	C1
GSM711914	C1
GSM711916	C1
GSM711930	C1
GSM711936	C1
GSM711938	C1
GSM711946	C1
GSM711950	C1
GSM711962	C1
GSM711966	C1
GSM711976	C1
GSM711980	C1
GSM711984	C1
TCGA.2J.AAB9.01A	C1
TCGA.2J.AABA.01A	C1
TCGA.2J.AABH.01A	C1
TCGA.2J.AABI.01A	C1
TCGA.2J.AABT.01A	C1
TCGA.2J.AABU.01A	C1
TCGA.2J.AABV.01A	C1
TCGA.2L.AAQA.01A	C1
TCGA.2L.AAQL.01A	C1
TCGA.2L.AAQM.01A	C1
TCGA.3A.A9I5.01A	C1
TCGA.3A.A9I9.01A	C1
TCGA.3A.A9IC.01A	C1
TCGA.3A.A9IJ.01A	C1
TCGA.3A.A9IL.01A	C1
TCGA.3A.A9IN.01A	C1
TCGA.3A.A9IO.01A	C1
TCGA.3A.A9IR.01A	C1
TCGA.3A.A9IS.01A	C1
TCGA.3A.A9IV.01A	C1
TCGA.3A.A9IZ.01A	C1
TCGA.3A.A9J0.01A	C1
TCGA.3E.AAAZ.01A	C1
TCGA.F2.6880.01A	C1
TCGA.F2.7273.01A	C1
TCGA.F2.A44H.01A	C1
TCGA.F2.A8YN.01A	C1
TCGA.FB.A545.01A	C1
TCGA.FB.AAPP.01A	C1
TCGA.FB.AAPQ.01A	C1
TCGA.FB.AAPU.01A	C1
TCGA.FB.AAPZ.01A	C1
TCGA.FB.AAQ6.01A	C1
TCGA.H6.8124.01A	C1
TCGA.H6.A45N.01A	C1
TCGA.HV.A7OP.01A	C1
TCGA.HZ.7920.01A	C1
TCGA.HZ.7922.01A	C1
TCGA.HZ.7923.01A	C1
TCGA.HZ.7924.01A	C1
TCGA.HZ.7926.01A	C1
TCGA.HZ.8002.01A	C1
TCGA.HZ.8317.01A	C1
TCGA.HZ.8519.01A	C1
TCGA.HZ.8636.01A	C1
TCGA.HZ.A77P.01A	C1
TCGA.HZ.A8P0.01A	C1
TCGA.HZ.A8P1.01A	C1
TCGA.IB.7652.01A	C1
TCGA.IB.7887.01A	C1
TCGA.IB.7890.01A	C1
TCGA.IB.7897.01A	C1
TCGA.IB.A5SQ.01A	C1
TCGA.IB.A6UG.01A	C1
TCGA.IB.A7LX.01A	C1
TCGA.IB.AAUM.01A	C1
TCGA.IB.AAUW.01A	C1
TCGA.Q3.AA2A.01A	C1
TCGA.RB.AA9M.01A	C1
TCGA.S4.A8RM.01A	C1
TCGA.S4.A8RP.01A	C1
TCGA.US.A776.01A	C1
TCGA.XD.AAUG.01A	C1
TCGA.XN.A8T3.01A	C1
SP110834	C1
SP110832	C1
SP110833	C1
SP108089	C1
SP108071	C1
SP108066	C1
SP110829	C1
SP108060	C1
SP108018	C1
SP110828	C1
SP110826	C1
SP108028	C1
SP108011	C1
SP107954	C1
SP107947	C1
SP107941	C1
SP107922	C1
SP107875	C1
SP107807	C1
SP110731	C1
SP110802	C1
SP110769	C1
SP75442	C1
SP110780	C1
SP71766	C1
SP76875	C1
SP75881	C1
SP75873	C1
SP76369	C1
SP110799	C1
SP75689	C1
SP74001	C1
SP69838	C1
SP72622	C1
SP77459	C1
SP76899	C1
SP77059	C1
SP71854	C1
SP72230	C1
GSM1527107	C2
GSM1527119	C2
GSM1527127	C2
GSM1527129	C2
GSM1527133	C2
GSM1527153	C2
GSM1527157	C2
GSM1527165	C2
GSM1527169	C2
GSM1527173	C2
GSM1527175	C2
GSM1527179	C2
GSM1527183	C2
GSM1527187	C2
GSM1527189	C2
GSM1527193	C2
GSM1527199	C2
GSM1527202	C2
GSM1527204	C2
GSM1527207	C2
GSM1527209	C2
GSM1527210	C2
GSM1527212	C2
GSM1527213	C2
GSM1527218	C2
GSM1527220	C2
GSM711906	C2
GSM711918	C2
GSM711922	C2
GSM711926	C2
GSM711928	C2
GSM711932	C2
GSM711940	C2
GSM711952	C2
GSM711956	C2
GSM711964	C2
GSM711968	C2
GSM711972	C2
GSM711974	C2
GSM711978	C2
GSM711982	C2
GSM711986	C2
GSM711988	C2
GSM711992	C2
TCGA.2J.AAB1.01A	C2
TCGA.2J.AAB4.01A	C2
TCGA.2J.AAB6.01A	C2
TCGA.2J.AAB8.01A	C2
TCGA.2J.AABE.01A	C2
TCGA.2J.AABK.01A	C2
TCGA.2J.AABO.01A	C2
TCGA.2L.AAQE.01A	C2
TCGA.2L.AAQI.01A	C2
TCGA.3A.A9IB.01A	C2
TCGA.3A.A9IH.01A	C2
TCGA.3A.A9IU.01A	C2
TCGA.F2.6879.01A	C2
TCGA.F2.A44G.01A	C2
TCGA.FB.A4P6.01A	C2
TCGA.FB.A78T.01A	C2
TCGA.FB.A7DR.01A	C2
TCGA.FB.AAQ0.01A	C2
TCGA.FB.AAQ1.01A	C2
TCGA.FB.AAQ2.01A	C2
TCGA.FB.AAQ3.01A	C2
TCGA.HV.A5A3.01A	C2
TCGA.HV.A5A4.01A	C2
TCGA.HV.A5A5.01A	C2
TCGA.HV.A5A6.01A	C2
TCGA.HV.AA8V.01A	C2
TCGA.HV.AA8X.01A	C2
TCGA.HZ.7289.01A	C2
TCGA.HZ.7919.01A	C2
TCGA.HZ.7925.01A	C2
TCGA.HZ.8005.01A	C2
TCGA.HZ.8315.01A	C2
TCGA.HZ.8638.01A	C2
TCGA.HZ.A49I.01A	C2
TCGA.HZ.A4BK.01A	C2
TCGA.HZ.A77O.01A	C2
TCGA.HZ.A9TJ.01A	C2
TCGA.IB.7644.01A	C2
TCGA.IB.7646.01A	C2
TCGA.IB.7651.01A	C2
TCGA.IB.7654.01A	C2
TCGA.IB.7886.01A	C2
TCGA.IB.7893.01A	C2
TCGA.IB.8127.01A	C2
TCGA.IB.A5SP.01A	C2
TCGA.IB.A5SS.01A	C2
TCGA.IB.A6UF.01A	C2
TCGA.IB.AAUN.01A	C2
TCGA.IB.AAUO.01A	C2
TCGA.IB.AAUQ.01A	C2
TCGA.IB.AAUU.01A	C2
TCGA.L1.A7W4.01A	C2
TCGA.LB.A7SX.01A	C2
TCGA.LB.A8F3.01A	C2
TCGA.M8.A5N4.01A	C2
TCGA.OE.A75W.01A	C2
TCGA.PZ.A5RE.01A	C2
TCGA.S4.A8RO.01A	C2
TCGA.US.A779.01A	C2
TCGA.US.A77E.01A	C2
TCGA.US.A77G.01A	C2
TCGA.XD.AAUL.01A	C2
TCGA.YB.A89D.01A	C2
TCGA.YH.A8SY.01A	C2
TCGA.YY.A8LH.01A	C2
SP108125	C2
SP108050	C2
SP107957	C2
SP107927	C2
SP107855	C2
SP107814	C2
SP107785	C2
SP107788	C2
SP72254	C2
SP75250	C2
SP71742	C2
SP76851	C2
SP110825	C2
SP71560	C2
SP110788	C2
SP75865	C2
SP110823	C2
SP76009	C2
SP75985	C2
SP76065	C2
SP76113	C2
SP70556	C2
SP74904	C2
SP76025	C2
SP76160	C2
SP110744	C2
SP69765	C2
SP69557	C2
SP77403	C2
SP72126	C2
SP77211	C2
SP72398	C2
SP71982	C2
GSM1527121	C3
GSM1527123	C3
GSM1527125	C3
GSM1527135	C3
GSM1527143	C3
GSM1527145	C3
GSM1527149	C3
GSM1527155	C3
GSM1527159	C3
GSM1527161	C3
GSM1527171	C3
GSM1527191	C3
GSM1527200	C3
GSM1527219	C3
GSM1527230	C3
GSM711920	C3
GSM711924	C3
GSM711934	C3
GSM711942	C3
GSM711944	C3
GSM711948	C3
GSM711954	C3
GSM711958	C3
GSM711960	C3
GSM711970	C3
GSM711990	C3
TCGA.2J.AABF.01A	C3
TCGA.2J.AABP.01A	C3
TCGA.2J.AABR.01A	C3
TCGA.2L.AAQJ.01A	C3
TCGA.3A.A9I7.01A	C3
TCGA.3A.A9IX.01A	C3
TCGA.3E.AAAY.01A	C3
TCGA.F2.7276.01A	C3
TCGA.F2.A7TX.01A	C3
TCGA.FB.A4P5.01A	C3
TCGA.FB.A5VM.01A	C3
TCGA.FB.AAPS.01A	C3
TCGA.FB.AAPY.01A	C3
TCGA.H8.A6C1.01A	C3
TCGA.HV.A7OL.01A	C3
TCGA.HZ.7918.01A	C3
TCGA.HZ.8001.01A	C3
TCGA.HZ.8003.01A	C3
TCGA.HZ.8637.01A	C3
TCGA.HZ.A49G.01A	C3
TCGA.HZ.A49H.01A	C3
TCGA.HZ.A4BH.01A	C3
TCGA.HZ.A77Q.01A	C3
TCGA.IB.7645.01A	C3
TCGA.IB.7649.01A	C3
TCGA.IB.7885.01A	C3
TCGA.IB.7888.01A	C3
TCGA.IB.7889.01A	C3
TCGA.IB.7891.01A	C3
TCGA.IB.8126.01A	C3
TCGA.IB.A5SO.01A	C3
TCGA.IB.A5ST.01A	C3
TCGA.IB.A7M4.01A	C3
TCGA.IB.AAUP.01A	C3
TCGA.IB.AAUR.01A	C3
TCGA.IB.AAUS.01A	C3
TCGA.IB.AAUT.01A	C3
TCGA.IB.AAUV.01A	C3
TCGA.LB.A9Q5.01A	C3
TCGA.Q3.A5QY.01A	C3
TCGA.RB.A7B8.01A	C3
TCGA.RL.AAAS.01A	C3
TCGA.US.A774.01A	C3
TCGA.US.A77J.01A	C3
TCGA.XD.AAUH.01A	C3
TCGA.XD.AAUI.01A	C3
TCGA.XN.A8T5.01A	C3
TCGA.Z5.AAPL.01A	C3
SP108021	C3
SP107914	C3
SP107780	C3
SP107776	C3
SP70820	C3
SP70661	C3
SP110817	C3
SP71584	C3
SP76683	C3
SP71464	C3
SP76523	C3
SP72566	C3
SP75056	C3
SP75889	C3
SP110737	C3
SP69708	C3
SP69750	C3
SP76923	C3
SP76963	C3
SP71958	C3
